# Supplementary material for: Identification of Circulating Diagnostic Biomarkers for Coronary Microvascular Disease in Postmenopausal Women Using Machine-Learning Techniques
Source: Metabolites. 2021 May 25;11(6):339. doi: 10.3390/metabo11060339 (PMC8230313; doi:10.3390/metabo11060339)
Supplement: Supplementary file 1 [file metabolites-11-00339-s001.zip]

Archive with 1 entries (1 files):
- metabolites-1196210-SI.pdf
